# Supplementary material for: Egg-Clutch Biomechanics Affect Escape-Hatching Behavior and Performance
Source: Integr Org Biol. 2024 Mar 13;6(1):obae006. doi: 10.1093/iob/obae006 (PMC10995723; doi:10.1093/iob/obae006)
Supplement: obae006_Supplemental_Files [file obae006_supplemental_files.zip]

Archive with 5 entries (5 files):
- Figure S1.pdf
- Figure S2.pdf
- Movie 1.mp4
- Movie 2.mp4
- Movie3_500x.mp4
